# Supplementary material for: Awareness of fifth metatarsal stress fractures among soccer coaches in Japan: A cross-sectional study
Source: PLoS One. 2024 May 14;19(5):e0277582. doi: 10.1371/journal.pone.0277582 (PMC11093340; doi:10.1371/journal.pone.0277582)
Supplement: S1 Dataset — (XLSX) [file pone.0277582.s001.xlsx]

## Sheet: Sheet1
ID	１, Age	２，Sex Ma1 F2	３，Main Coaching	５，Years of play	６，Academic Background（JHG0、HG1、UG2、MG3、DG4）	Licence Non0、D1、C2、B3、A4、S5、Other6	指導0カテゴリー小学校0、中学校1、高校2、大学3、社会人4、Jリーグ5	Coaching surface AT0、CF1、NT2	１２，Frequency of coaching 1/W 0、2/W 1….	１３，Training hours 60mins 0、60-90mins 1、90-120mins 2、more 3	１４，Know MT5 Yes0 No 1	１５，know MT5 treatment M Yes0 No1	１６，Doing MT5 preventive TR Yes0、No1	１７，Preventive methods Spike change1 Core, MT for LE 2、Training volume3、
1	42	1	1	30	3	2	3	1	1	2	0	0	0	1
2	56	1	1	48	3	4	3	1	5	2	0	0	1
3	35	1	1	15	3	4	3	1	5	2	0	1	0	1
4	46	1	1	22	2	4	3	1	5	2	0	1	1
5	52	1	1	20	2	4	2	0	5	3	0	1	1
6	32	1	1	24	2	3	2	0	5	2	1	1	1
7	46	1	1	15	3	4	3	1	5	2	0	1	1
8	41	1	1	30	2	4	3	1	5	2	0	0	0	1
9	58	1	1	20	2	5	3	1	5	1	0	0	0	1
10	45	1	1	14	3	5	3	1	5	2	0	1	1
11	45	1	1	30	2	4	3	1	5	2	0	0	1
12	46	1	1	20	3	5	3	1	5	2	0	0	0	1
13	34	1	1	14	3	2	1	0	4	2	0	1	1
14	61	1	1	14	2	3	3	1	5	2	0	0	0	Recommendations for use of different spike shapes (round, blade, training shoes), Recommendations for taping, hip and trunk training, Recommendations for nutritional supplementation (vitamin D), Adjustment of training volume, Reporting during initial pain, Other
15	36	1	1	18	3	4	3	1	5	2	0	0	0	Performing hip and trunk training, Adjusting training volume, Reporting initial pain
16	45	1	1	22	2	3	2	0	5	2	1	1	1
17	37	1	1	25	2	4	2	0	5	3	1	1	1
18	40	1	1	18	3	4	1	1	3	2	0	1	1
19	36	1	1	20	3	4	3	0	5	2	1	1	1
20	42	1	1	14	3	4	2	0	5	2	0	0	0	Performing hip and trunk training, Adjusting training volume
21	38	1	1	20	2	4	3	1	5	2	0	0	1
22	38	1	1	15	3	4	3	1	5	1	0	0	0	Performing hip and trunk training, Adjusting training volume, Reporting initial pain
23	43	1	1	21	2	4	1	0	2	2	1	1	1
24	25	1	1	16	3	2	2	0	5	2	0	1	1
25	51	1	1	45	2	4	2	0	5	2	0	1	0	Performing hip and trunk training, Adjusting training volume, Recommendations for nutritional supplementation (vitamin D)
26	52	1	1	20	2	3	2	0	5	2	0	1	1
27	56	1	1	41	2	4	2	0	4	2	0	1	0	Recommendations for use of different spike shapes (round, blade, training shoes), Recommendations for taping, hip and trunk training, Recommendations for nutritional supplementation (vitamin D), Adjustment of training volume, Reporting during initial pain, Other
28	46	1	1	15	2	5	2	0	4	1	0	1	1
29	46	1	1	20	2	4	3	1	5	2	0	1	0	Recommendations for use of different spike shapes (round, blade, training shoes), Recommendations for taping, hip and trunk training, Recommendations for nutritional supplementation (vitamin D), Adjustment of training volume, Reporting during initial pain, Other
30	44	1	1	25	2	3	2	0	5	2	0	1	1
31	40	1	1	20	2	3	2	0	5	3	0	0	0	Others
32	31	1	1	22	2	0	4	1	1	2	0	1	1
33	23	1	1	16	2	2	3	1	5	2	0	0	1
34	60	1	1	48	3	4	3	1	4	2	0	1	0	Recommendations for use of different spike shapes (round, blade, training shoes), Recommendations for taping, hip and trunk training, Recommendations for nutritional supplementation (vitamin D), Adjustment of training volume, Reporting during initial pain, Other
35	39	1	1	34	1	4	1	1	3	2	0	0	1
36	63	1	1	40	2	2	1	0	3	1	0	1	1
37	40	1	1	18	2	4	2	1	5	2	0	0	0	Others
38	57	1	1	15	2	3	4	1	2	2	1	1	1
39	41	1	1	18	3	4	2	1	5	3	0	1	0	Recommendations for use of different spike shapes (round, blade, training shoes), Recommendations for taping, hip and trunk training, Recommendations for nutritional supplementation (vitamin D), Adjustment of training volume, Reporting during initial pain, Other
40	41	1	1	16	2	3	2	0	5	2	0	1	1
41	23	1	1	17	2	0	2	0	5	3	1	1	1
42	58	1	1	48	2	4	2	0	5	3	1	1	1
43	38	1	1	30	2	2	2	0	5	3	0	0	0	Recommendations for use of different spike shapes (round, blade, training shoes), Recommendations for taping, hip and trunk training, Recommendations for nutritional supplementation (vitamin D), Adjustment of training volume, Reporting during initial pain, Other
44	43	1	1	38	2	3	2	0	5	2	0	1	1
45	45	1	1	20	2	4	3	1	5	2	0	0	0	Adjusting training volume, others
46	36	1	1	30	2	0	1	0	3	2	0	1	1
47	41	1	1	15	2	2	2	0	5	2	0	1	0	Recommendations for use of different spike shapes (round, blade, training shoes), Recommendations for taping, hip and trunk training, Recommendations for nutritional supplementation (vitamin D), Adjustment of training volume, Reporting during initial pain, Other
48	25	1	1	9	2	0	2	0	5	2	1	1	1
49	38	1	1	28	1	3	1	0	4	2	1	1	1
50	47	1	1	20	3	4	2	0	5	3	0	0	1
51	38	1	1	25	2	2	2	0	5	3	0	1	1
52	27	1	1	17	2	2	2	1	4	2	0	0	1
53	40	1	1	30	2	3	2	0	5	2	0	1	1
54	45	1	1	20	2	4	2	2	4	2	0	1	1	Recommendations for use of different spike shapes (round, blade, training shoes), Recommendations for taping, hip and trunk training, Recommendations for nutritional supplementation (vitamin D), Adjustment of training volume, Reporting during initial pain, Other
55	28	1	1	20	3	3	1	0	5	1	0	1	1
56	43	1	1	28	2	0	1	0	4	3	1	1	0	Recommendations for taping, hip and trunk training, Adjustment of training volume
57	24	1	1	13	2	2	2	1	5	3	0	1	1
58	42	1	1	16	2	3	2	0	4	1	0	1	1
59	37	1	1	24	2	2	2	0	5	3	1	1	1
60	51	1	1	40	2	4	2	0	5	2	0	1	1
61	41	1	1	30	2	0	2	0	4	3	1	1	1
62	54	1	1	21	3	4	2	1	5	2	0	1	1
63	30	1	1	13	1	2	2	1	5	2	0	0	0	Hip and trunk training
64	44	1	1	26	2	3	0	1	3	2	0	1	1
65	31	1	1	20	2	3	2	0	5	2	0	0	0	Recommendations for use of different spike shapes (round, blade, training shoes), Recommendations for taping, hip and trunk training, Recommendations for nutritional supplementation (vitamin D), Adjustment of training volume, Reporting during initial pain, Other
66	37	1	1	20	2	2	2	1	4	2	0	1	1
67	35	1	1	14	4	4	2	1	5	2	0	0	1
68	32	1	1	25	1	2	4	0	2	1	0	1	1
69	31	1	1	20	3	3	3	1	4	2	0	1	0	Recommendations for use of different spike shapes (round, blade, training shoes), Recommendations for taping, hip and trunk training, Recommendations for nutritional supplementation (vitamin D), Adjustment of training volume, Reporting during initial pain, Other
70	44	1	1	15	2	0	2	0	0	2	0	0	0	Recommendations for use of different spike shapes (round, blade, training shoes), Recommendations for taping, hip and trunk training, Recommendations for nutritional supplementation (vitamin D), Adjustment of training volume, Reporting during initial pain, Other
71	49	1	1	31	2	5	5	2	5	3	0	0	0	Adjustment of training volume, Reporting during initial pain
72	41	1	1	30	3	2	2	0	5	3	1	1	1
73	38	1	1	7	2	1	2	0	5	3	0	1	1
74	36	1	1	23	2	4	3	1	5	3	0	1	1
75	44	1	1	38	1	5	1	2	3	2	1	1	1
76	33	1	1	19	2	3	2	0	5	3	0	1	1
77	38	1	1	26	2	3	2	0	5	2	0	0	1
78	29	1	1	22	3	2	1	0	5	3	0	0	1
79	47	1	1	16	3	4	0	1	0	1	0	1	1
80	50	1	1	35	3	4	1	0	4	2	0	1	1
81	38	1	1	26	2	4	2	0	5	3	1	1	1
82	44	1	1	35	2	3	1	0	4	2	1	1	1
83	42	1	1	32	3	4	3	0	5	2	0	1	1
84	41	1	1	20	2	3	2	0	5	2	0	1	0	Adjustment of training volume, Reporting during initial pain, hip and trunk training
85	35	1	1	26	1	3	0	1	4	1	0	1	1
86	29	1	1	15	2	2	1	1	2	2	0	1	0	Recommendations for use of different spike shapes (round, blade, training shoes)
87	37	1	1	12	3	3	1	1	4	1	0	1	1
88	33	1	1	0	1	0	2	2	5	2	0	0	0	Recommendations for use of different spike shapes (round, blade, training shoes), Recommendations for taping, hip and trunk training, Recommendations for nutritional supplementation (vitamin D), Adjustment of training volume, Reporting during initial pain, Other
89	41	1	1	30	2	3	2	2	5	2	0	0	1
90	27	1	1	15	2	3	3	1	5	2	0	0	0	Recommendations for use of different spike shapes (round, blade, training shoes), Recommendations for taping, hip and trunk training, Recommendations for nutritional supplementation (vitamin D), Adjustment of training volume, Reporting during initial pain, Other
91	39	1	1	32	2	3	0	1	4	1	0	1	0	Adjustment of training volume
92	41	1	1	10	1	0	0	0	0	0	1	1	1
93	38	1	1	32	2	3	0	1	3	2	1	1	1
94	41	1	1	31	2	4	1	1	5	1	0	0	0	Recommendations for use of different spike shapes (round, blade, training shoes), Recommendations for taping, hip and trunk training, Recommendations for nutritional supplementation (vitamin D), Adjustment of training volume, Reporting during initial pain, Other
95	29	1	1	0	2	0	2	0	6	3	1	1	1
96	42	1	1	35	1	2	2	0	6	3	0	1	1
97	47	1	1	13	2	2	2	0	6	3	1	1	1
98	53	1	1	8	2	2	2	1	5	2	0	1	0	Recommendations for use of different spike shapes (round, blade, training shoes), Recommendations for taping, hip and trunk training, Recommendations for nutritional supplementation (vitamin D), Adjustment of training volume, Reporting during initial pain, Other
99	45	1	1	3	2	3	2	1	4	2	0	1	1
100	56	1	1	28	2	5	2	1	5	2	0	0	0	Recommendations for use of different spike shapes (round, blade, training shoes), Recommendations for taping, hip and trunk training, Recommendations for nutritional supplementation (vitamin D), Adjustment of training volume, Reporting during initial pain, Other
101	36	1	1	30	2	1	0	0	0	0	1	1	1
102	32	1	1	15	0	0	0	1	0	1	1	1	1	Hip and trunk training, Adjustment of training volume
103	37	1	1	10	1	0	4	0	0	0	1	1	1	Others
104	30	1	1	6	2	0	2	0	6	2	1	1	1
105	47	1	1	20	3	4	2	0	5	3	1	1	1
106	47	1	1	20	3	4	2	0	5	3	1	1	1
107	50	1	1	25	2	1	1	0	4	2	0	1	1
108	37	1	1	30	2	0	2	0	5	3	1	1	1
109	27	1	1	17	2	2	0	1	2	1	1	1	1
110	29	1	1	25	2	3	2	0	5	3	0	1	0	Recommendations for use of different spike shapes (round, blade, training shoes), Recommendations for taping, hip and trunk training, Recommendations for nutritional supplementation (vitamin D), Adjustment of training volume, Reporting during initial pain, Other
111	26	1	1	16	2	2	1	1	3	2	0	0	1
112	29	1	1	20	3	2	1	0	5	2	0	0	1
113	24	1	1	18	2	2	2	1	5	2	0	0	0	Recommendations for use of different spike shapes (round, blade, training shoes), Recommendations for taping, hip and trunk training, Recommendations for nutritional supplementation (vitamin D), Adjustment of training volume, Reporting during initial pain, Other
114	32	1	1	20	1	4	1	0	4	1	0	1	1
115	31	1	1	23	2	0	2	0	5	3	0	0	0	Hip and trunk training, Reporting initial pain
116	29	1	1	20	2	2	2	0	5	3	0	1	1
117	36	1	1	30	2	3	2	0	6	3	1	1	1
